# Supplementary material for: Association Between Lipid-Lowering Therapy and Differences in the Distribution of LDL-C, apoB and non-HDL-C
Source: J Clin Med. 2025 Dec 20;15(1):26. doi: 10.3390/jcm15010026 (PMC12787146; doi:10.3390/jcm15010026)
Supplement: Supplementary file 1 [file jcm-15-00026-s001.zip]

Archive with 1 entries (1 files):
- jcm-3991322-supplementary.pdf
